# Supplementary material for: The Essentials of PgPG1, a Polygalacturonase-Encoding Gene for the Invasion of Pyrenophora graminea to Hordeum vulgare
Source: Int J Mol Sci. 2025 Mar 7;26(6):2401. doi: 10.3390/ijms26062401 (PMC11942426; doi:10.3390/ijms26062401)
Supplement: Supplementary file 1 [file ijms-26-02401-s001.zip]

Archive with 1 entries (1 files):
- ijms-3357632-supplementary.pdf
